# Supplementary material for: Cultivar-specific gene modulation in Vitis vinifera: analysis of the promoters regulating the expression of WOX transcription factors
Source: Sci Rep. 2017 Mar 30;7:45670. doi: 10.1038/srep45670 (PMC5372460; doi:10.1038/srep45670)
Supplement: Supplementary Table S1 [file srep45670-s2.xls]

## Sheet: Foglio1
Supplementary Table S1.Transcription factor binding sites (TFBSs) identified by PlantPAN 2.0 (http://PlantPAN2.itps.ncku.edu.tw) in the promoter sequences of VvWOX genes isolated from 'Chardonnay' (CH) and 'Cabernet Sauvignon' (CS). For each gene, the TFBSs present only in the promoters isolated in CH are shown in black and the TFBSs present only in the sequences isolated in CS are shown in red.
Matrix ID	Position	Strand	TFBS sequence	TFBS name	Pubmed reference	TFBS description	Matrix ID	Position	Strand	TFBS sequence	TFBS name	Pubmed reference	TF BS description
pVvWOX1_CH							pVvWOX1_CS
TF_motif_seq_0321	-165	-	aTTTTC	GT1CONSENSUS	Pubmed: 8955086 Pubmed: 10417717 Pubmed: 10437823 Pubmed: 10366876	Consensus GT-1 binding site in many light-regulated genes, e.g.,RBCS from many species, PHYA from oat and rice, spinach RCA and PETA, and bean CHS15; R=A/G; W=A/T; For a compilation of related GT elements and factors, see Villain et al. (1996); GT-1 can stabilize the TFIIA-TBP-DNA (TATA box) complex; The activation mechanism of GT-1 may be achieved through direct interaction between TFIIA and GT-…	TF_motif_seq_0253	-165	+	ATATT	ROOTMOTIFTAPOX1	Pubmed: 7581519	Motif found both in promoters of rolD;
TF_motif_seq_0247	-264	+	CACTT	CACTFTPPCA1	Pubmed: 15100398	Tetranucleotide (CACT) is a key component of Mem1 (mesophyllexpression module 1) found in the cis-regulatory element in the distal region of the phosphoenolpyruvate carboxylase (ppcA1) of the C4 dicot F. trinervia; Y=T/C;	TF_motif_seq_0253	-166	-	AATAT	ROOTMOTIFTAPOX1	Pubmed: 7581519	Motif found both in promoters of rolD;
TF_motif_seq_0264	-899	+	GGATA	MYBST1	Pubmed: 7957104	Core motif of MybSt1 (a potato MYB homolog) binding site; MybSt1cDNA clone was isolated by using CaMV 35S promoter domain A as a probe (Baranowskij et al. 1994); The Myb motif of the MybSt1 protein is distinct from the plant Myb DNA binding domain described so far;	TF_motif_seq_0329	-168	-	cTAATA	CPBCSPOR	Pubmed: 16244912	The sequence critical for Cytokinin-enhanced Protein Binding invitro, found in -490 to -340 of the promoter of the cucumber (CS) POR (NADPH-protochlorophyllide reductase) gene;
pVvWOX4_CH							pVvWOX4_CS
TF_motif_seq_0321	-481	-	tTTTTC	GT1CONSENSUS	Pubmed: 8955086 Pubmed: 10417717 Pubmed: 10437823 Pubmed: 10366876	Consensus GT-1 binding site in many light-regulated genes, e.g.,RBCS from many species, PHYA from oat and rice, spinach RCA and PETA, and bean CHS15; R=A/G; W=A/T; For a compilation of related GT elements and factors, see Villain et al. (1996); GT-1 can stabilize the TFIIA-TBP-DNA (TATA box) complex; The activation mechanism of GT-1 may be achieved through direct interaction between TFIIA and GT-…	TF_motif_seq_0245	-591	+	GTGAG	GTGANTG10	Pubmed: 11414616	GTGA motif found in the promoter of the tobacco (N.t.) latepollen gene g10 which shows homology to pectate lyase and is the putative homologue of the tomato gene lat56; Located between -96 and -93; See S000280;
TF_motif_seq_0315	-481	-	tTTTTC	GT1GMSCAM4	Pubmed: 15310827	GT-1 motif found in the promoter of Glycine max CaMisoform, SCaM-4; Plays a role in pathogen- and salt-induced SCaM-4 gene expression; See also S000198 (GT-1 consensus);	TF_motif_seq_0460	-594	-	aaAGTGAg	INRNTPSADB	Pubmed: 12060222	Inr (initiator) elements found in the tobacco psaDb genepromoter without TATA boxes; Light-responsive transcription of psaDb depends on Inr, but not TATA box;
TF_motif_seq_0054	-504	+	tttttTTTTT	MARTBOX	Pubmed: 2695485	T-Box; Motif found in SAR (scaffold attachment region; ormatrix attachment region, MAR);
TF_motif_seq_0054	-505	+	tttttTTTTT	MARTBOX	Pubmed: 2695485	T-Box; Motif found in SAR (scaffold attachment region; ormatrix attachment region, MAR);
TF_motif_seq_0242	-716	-	TATTG	CAATBOX1	Pubmed: 2710102	CAAT promoter consensus sequence found in legA gene of pea;
TF_motif_seq_0253	-717	+	ATATT	ROOTMOTIFTAPOX1	Pubmed: 7581519	Motif found both in promoters of rolD;
TF_motif_seq_0015	-721	-	gatcaTATTG	CIACADIANLELHC	Pubmed: 9747810	Region necessary for circadian expression of tomato (L.e.) Lhcgene;
TF_motif_seq_0247	-733	+	TACTC	CACTFTPPCA1	Pubmed: 15100398	Tetranucleotide (CACT) is a key component of Mem1 (mesophyllexpression module 1) found in the cis-regulatory element in the distal region of the phosphoenolpyruvate carboxylase (ppcA1) of the C4 dicot F. trinervia; Y=T/C;
TF_motif_seq_0269	-736	-	CTTTA	TAAAGSTKST1	Pubmed: 11737782	TAAAG motif found in promoter of Solanum tuberosum (S.t.) KST1gene; Target site for trans-acting StDof1 protein controlling guard cell-specific gene expression; KST1 gene encodes a K+ influx channel of guard cells; See S000265;
TF_motif_seq_0238	-737	-	GCTTT	DOFCOREZM	Pubmed: 10074718 Pubmed: 10758479	Core site required for binding of Dof proteins in maize (Z.m.);Dof proteins are DNA binding proteins, with presumably only one zinc finger, and are unique to plants; Four cDNAs encoding Dof proteins, Dof1, Dof2, Dof3 and PBF, have been isolated from maize; PBF is an endosperm specific Dof protein that binds to prolamin box; Maize Dof1 enhances transcription from the promoters of both cytosolic or…
TF_motif_seq_0242	-742	+	CAATA	CAATBOX1	Pubmed: 2710102	CAAT promoter consensus sequence found in legA gene of pea;
TF_motif_seq_0342	-751	+	cAACTG	MYB2CONSENSUSAT	Pubmed: 12509522	MYB recognition site found in the promoters of thedehydration-responsive gene rd22 and many other genes in Arabidopsis; Y=C/T; K=G/T; See S000177 (MYB2), S000175 (MYBATRD22);
TF_motif_seq_0273	-762	-	GGTCA	WBOXNTERF3	Pubmed: 15509567	W box found in the promoter region of a transcriptionalrepressor ERF3 gene in tobacco; May be involved in activation of ERF3 gene by wounding;(Nishiuchi et al., 2004) Y=C/T; See S000142, S000390, S000442, S000447;
TF_motif_seq_0242	-768	-	GATTG	CAATBOX1	Pubmed: 2710102	CAAT promoter consensus sequence found in legA gene of pea;
TF_motif_seq_0268	-769	+	TGATT	ARR1AT	Pubmed: 11135105 Pubmed: 15258171	ARR1-binding element found in Arabidopsis; ARR1 is a responseregulator; N=G/A/C/T; AGATT is found in the promoter of rice non-symbiotic haemoglobin-2 (NSHB) gene (Ross et al., 2004);
TF_motif_seq_0245	-770	+	GTGAT	GTGANTG10	Pubmed: 11414616	GTGA motif found in the promoter of the tobacco (N.t.) latepollen gene g10 which shows homology to pectate lyase and is the putative homologue of the tomato gene lat56; Located between -96 and -93; See S000280;
pVvWOX6_CH							pVvWOX6_CS
TF_motif_seq_0261	-196	+	GAGAC	SURECOREATSULTR11	Pubmed: 15842617	Core of sulfur-responsive element (SURE) found in the promoter ofSULTR1;1 high-affinity sulfate transporter gene in Arabidopsis; SURE contains auxin response factor (ARF) binding sequence (GAGACA)(see S000270 ARF:TGTCTC; its complementary seq is GAGACA), and this core sequence is a part of it; this core seq is involved in -S response; Beware of other SURE (sucrose responsive element)	TF_motif_seq_0315	-478	+	GAAAAa	GT1GMSCAM4	Pubmed: 15310827	GT-1 motif found in the promoter of Glycine max CaMisoform, SCaM-4; Plays a role in pathogen- and salt-induced SCaM-4 gene expression; See also S000198 (GT-1 consensus);
TF_motif_seq_0054	-483	-	AAAAAaaaaa	MARTBOX	Pubmed: 2695485	T-Box; Motif found in SAR (scaffold attachment region; ormatrix attachment region, MAR);	TF_motif_seq_0321	-478	+	GAAAAa	GT1CONSENSUS	Pubmed: 8955086 Pubmed: 10417717 Pubmed: 10437823 Pubmed: 10366876	Consensus GT-1 binding site in many light-regulated genes, e.g.,RBCS from many species, PHYA from oat and rice, spinach RCA and PETA, and bean CHS15; R=A/G; W=A/T; For a compilation of related GT elements and factors, see Villain et al. (1996); GT-1 can stabilize the TFIIA-TBP-DNA (TATA box) complex; The activation mechanism of GT-1 may be achieved through direct interaction between TFIIA and GT-…
TF_motif_seq_0054	-484	-	AAAAAaaaaa	MARTBOX	Pubmed: 2695485	T-Box; Motif found in SAR (scaffold attachment region; ormatrix attachment region, MAR);	TF_motif_seq_0250	-479	+	AGAAA	POLLEN1LELAT52	Pubmed: 9678581; Pubmed: 14976239	One of two co-dependent regulatory elements responsible forpollen specific activation of tomato (L.e.) lat52 gene; Found at -72 to -68 region; See S000246 (POLLEN2LELAT52); AGAAA and TCCACCATA (S000246) are required for pollen specific expression; Also found in the promoter of tomato endo-beta-mannanase gene (LeMAN5) gene (Filichkin et al. 2004)
TF_motif_seq_0261	-507	-	GTCTC	SURECOREATSULTR11	Pubmed: 15842617	Core of sulfur-responsive element (SURE) found in the promoter ofSULTR1;1 high-affinity sulfate transporter gene in Arabidopsis; SURE contains auxin response factor (ARF) binding sequence (GAGACA)(see S000270 ARF:TGTCTC; its complementary seq is GAGACA), and this core sequence is a part of it; this core seq is involved in -S response; Beware of other SURE (sucrose responsive element)	TF_motif_seq_0238	-481	+	AAAGA	DOFCOREZM	Pubmed: 10074718 Pubmed: 10758479	Core site required for binding of Dof proteins in maize (Z.m.);Dof proteins are DNA binding proteins, with presumably only one zinc finger, and are unique to plants; Four cDNAs encoding Dof proteins, Dof1, Dof2, Dof3 and PBF, have been isolated from maize; PBF is an endosperm specific Dof protein that binds to prolamin box; Maize Dof1 enhances transcription from the promoters of both cytosolic or…
TF_motif_seq_0054	-1227	+	tttttTTTTT	MARTBOX	Pubmed: 2695485	T-Box; Motif found in SAR (scaffold attachment region; ormatrix attachment region, MAR);	TF_motif_seq_0253	-851	+	ATATT	ROOTMOTIFTAPOX1	Pubmed: 7581519	Motif found both in promoters of rolD;
TF_motif_seq_0268	-1704	-	AATCC	ARR1AT	Pubmed: 11135105 Pubmed: 15258171	ARR1-binding element found in Arabidopsis; ARR1 is a responseregulator; N=G/A/C/T; AGATT is found in the promoter of rice non-symbiotic haemoglobin-2 (NSHB) gene (Ross et al., 2004);	TF_motif_seq_0269	-1680	+	TAAAG	TAAAGSTKST1	Pubmed: 11737782	TAAAG motif found in promoter of Solanum tuberosum (S.t.) KST1gene; Target site for trans-acting StDof1 protein controlling guard cell-specific gene expression; KST1 gene encodes a K+ influx channel of guard cells; See S000265;
TF_motif_seq_0268	-1783	-	AATCT	ARR1AT	Pubmed: 11135105 Pubmed: 15258171	ARR1-binding element found in Arabidopsis; ARR1 is a responseregulator; N=G/A/C/T; AGATT is found in the promoter of rice non-symbiotic haemoglobin-2 (NSHB) gene (Ross et al., 2004);	TF_motif_seq_0268	-1702	-	AATCC	ARR1AT	Pubmed: 11135105 Pubmed: 15258171	ARR1-binding element found in Arabidopsis; ARR1 is a responseregulator; N=G/A/C/T; AGATT is found in the promoter of rice non-symbiotic haemoglobin-2 (NSHB) gene (Ross et al., 2004);
TF_motif_seq_0054	-1992	+	tttttTTTTT	MARTBOX	Pubmed: 2695485	T-Box; Motif found in SAR (scaffold attachment region; ormatrix attachment region, MAR);	TF_motif_seq_0297	-1716	+	CAACTc	CAREOSREP1	Pubmed: 12787245	CAREs (CAACTC regulatory elements) found in the promoter regionof a cystein proteinase (REP-1) gene in rice
TF_motif_seq_0054	-1993	+	tttttTTTTT	MARTBOX	Pubmed: 2695485	T-Box; Motif found in SAR (scaffold attachment region; ormatrix attachment region, MAR);	TF_motif_seq_0400	-1716	-	caACTCA	MRNASTA2CRPSBD	Pubmed: 10330479	mRNA stability determinant found in 5'-UTR of psbD mRNA ofChlamydomonas reinhardtii (C.r.); Required for the stable accumulation; Located near position -30 relative to the AUG initiation codon
TF_motif_seq_0264	-2162	+	GGATA	MYBST1	Pubmed: 7957104	Core motif of MybSt1 (a potato MYB homolog) binding site; MybSt1cDNA clone was isolated by using CaMV 35S promoter domain A as a probe (Baranowskij et al. 1994); The Myb motif of the MybSt1 protein is distinct from the plant Myb DNA binding domain described so far;
TF_motif_seq_0336	-2162	-	gGATAA	SREATMSD	Pubmed: 15908603	Sugar-repressive element (SRE) found in 272 of the 1592down-regulated genes after main stem decapitation in Arabidopsis; See also S000471, S000472
TF_motif_seq_0248	-2166	+	AACGG	MYBCOREATCYCB1	Pubmed: 12139003	Myb core in the 18 bp sequence which is able to activatereporter gene without leading to M-phase-specific expression, found in the promoter of Arabidopsis thaliana cyclin B1:1 gene; the 18 bp sequence share homology with a sequence found in the N. sylvestris cyclin B1 promoter (Trehin et al., 1999; see S000283)
TF_motif_seq_0342	-2167	+	tAACGG	MYB2CONSENSUSAT	Pubmed: 12509522	MYB recognition site found in the promoters of thedehydration-responsive gene rd22 and many other genes in Arabidopsis; Y=C/T; K=G/T; See S000177 (MYB2), S000175 (MYBATRD22);
pVvWOX9_CH							pVvWOX9_CS
TF_motif_seq_0274	-951	-	TGACA	BIHD1OS	Pubmed: 16163610	Binding site of OsBIHD1, a rice BELL homeodomain transcriptionfactor;	TF_motif_seq_0054	-905	+	tttttTTTTT	MARTBOX	Pubmed: 2695485	T-Box; Motif found in SAR (scaffold attachment region; ormatrix attachment region, MAR);
TF_motif_seq_0247	-954	-	GAGTG	CACTFTPPCA1	Pubmed: 15100398	Tetranucleotide (CACT) is a key component of Mem1 (mesophyllexpression module 1) found in the cis-regulatory element in the distal region of the phosphoenolpyruvate carboxylase (ppcA1) of the C4 dicot F. trinervia; Y=T/C;	TF_motif_seq_0054	-918	+	tttttTTTTT	MARTBOX	Pubmed: 2695485	T-Box; Motif found in SAR (scaffold attachment region; ormatrix attachment region, MAR);
							TF_motif_seq_0272	-967	-	AGTCA	WBOXHVISO1	Pubmed: 12953112	SUSIBA2 bind to W-box element in barley iso1 (encodingisoamylase1) promoter;
							TF_motif_seq_0273	-967	-	AGTCA	WBOXNTERF3	Pubmed: 15509567	W box found in the promoter region of a transcriptionalrepressor ERF3 gene in tobacco; May be involved in activation of ERF3 gene by wounding;(Nishiuchi et al., 2004) Y=C/T; See S000142, S000390, S000442, S000447;
pVvWOX13C_CH							pVvWOX13C_CS
TF_motif_seq_0283	-290	+	AATAAt	POLASIG3	Pubmed: 3697078	Plant polyA signal; Consensus sequence for plantpolyadenylation signal;	TF_motif_seq_0375	-291	-	tAAAAAt	EF4MOTIFGM7S	Pubmed: 1893110	SEF4 binding site; Soybean (G.m.) consensus sequence found in5'upstream region (-199) of beta-conglycinin (7S globulin) gene (Gmg17.1); "Binding with SEF4 (soybean embryo factor 4)"; R=A/G;
TF_motif_seq_0370	-322	+	GAATTtc	EECCRCAH1	Pubmed: 14555782 Pubmed: 15155888	EEC; Consensus motif of the two enhancer elements, EE-1 andEE-2, both found in the promoter region of the Chlamydomonas Cah1 (encoding a periplasmic carbonic anhydrase); Binding site of Myb transcription factor LCR1 (see Yoshioka et al, 2004); N=A/G/C/T;	TF_motif_seq_0375	-297	-	tAAAAAt	EF4MOTIFGM7S	Pubmed: 1893110	SEF4 binding site; Soybean (G.m.) consensus sequence found in5'upstream region (-199) of beta-conglycinin (7S globulin) gene (Gmg17.1); "Binding with SEF4 (soybean embryo factor 4)"; R=A/G;
TF_motif_seq_0054	-343	+	ttattTTATT	MARTBOX	Pubmed: 2695485	T-Box; Motif found in SAR (scaffold attachment region; ormatrix attachment region, MAR);	TF_motif_seq_0238	-379	+	AAAGC	DOFCOREZM	Pubmed: 10074718 Pubmed: 10758479	Core site required for binding of Dof proteins in maize (Z.m.);Dof proteins are DNA binding proteins, with presumably only one zinc finger, and are unique to plants; Four cDNAs encoding Dof proteins, Dof1, Dof2, Dof3 and PBF, have been isolated from maize; PBF is an endosperm specific Dof protein that binds to prolamin box; Maize Dof1 enhances transcription from the promoters of both cytosolic or…
TF_motif_seq_0054	-348	+	ttattTTATT	MARTBOX	Pubmed: 2695485	T-Box; Motif found in SAR (scaffold attachment region; ormatrix attachment region, MAR);	TF_motif_seq_0269	-380	+	TAAAG	TAAAGSTKST1	Pubmed: 11737782	TAAAG motif found in promoter of Solanum tuberosum (S.t.) KST1gene; Target site for trans-acting StDof1 protein controlling guard cell-specific gene expression; KST1 gene encodes a K+ influx channel of guard cells; See S000265;
TF_motif_seq_0375	-352	+	aTTTTTa	EF4MOTIFGM7S	Pubmed: 1893110	SEF4 binding site; Soybean (G.m.) consensus sequence found in5'upstream region (-199) of beta-conglycinin (7S globulin) gene (Gmg17.1); "Binding with SEF4 (soybean embryo factor 4)"; R=A/G;	TF_motif_seq_0469	-389	-	aataAATAT	SEF1MOTIF	Pubmed: 2535514 Pubmed: 1893110	SEF1 (soybean embryo factor 1) binding motif; sequence found in5'-upstream region (-640; -765) of soybean beta-conglicinin (7S globulin) gene; W=A/T;
TF_motif_seq_0054	-356	+	ttttaTTTTT	MARTBOX	Pubmed: 2695485	T-Box; Motif found in SAR (scaffold attachment region; ormatrix attachment region, MAR);	TF_motif_seq_0383	-393	+	TATAAat	TATABOX2	Pubmed: 2710102 Pubmed: 14660650	TATA box; TATA box found in the 5'upstream region of pea legAgene; sporamin A of sweet potato; TATA box found in beta-phaseolin promoter (Grace et al.); sequence and spacing of TATA box elements are critical for accurate initiation (Grace et al.);
TF_motif_seq_0268	-1128	-	AATCT	ARR1AT	Pubmed: 11135105 Pubmed: 15258171	ARR1-binding element found in Arabidopsis; ARR1 is a responseregulator; N=G/A/C/T; AGATT is found in the promoter of rice non-symbiotic haemoglobin-2 (NSHB) gene (Ross et al., 2004);	TF_motif_seq_0238	-784	-	TCTTT	DOFCOREZM	Pubmed: 10074718 Pubmed: 10758479	Core site required for binding of Dof proteins in maize (Z.m.);Dof proteins are DNA binding proteins, with presumably only one zinc finger, and are unique to plants; Four cDNAs encoding Dof proteins, Dof1, Dof2, Dof3 and PBF, have been isolated from maize; PBF is an endosperm specific Dof protein that binds to prolamin box; Maize Dof1 enhances transcription from the promoters of both cytosolic or…
TF_motif_seq_0242	-1129	+	CAATC	CAATBOX1	Pubmed: 2710102	CAAT promoter consensus sequence found in legA gene of pea;	TF_motif_seq_0253	-975	+	ATATT	ROOTMOTIFTAPOX1	Pubmed: 7581519	Motif found both in promoters of rolD;
TF_motif_seq_0015	-1134	+	CAAATcaatc	CIACADIANLELHC	Pubmed: 9747810	Region necessary for circadian expression of tomato (L.e.) Lhcgene;	TF_motif_seq_0293	-1142	-	cCCGCT	BS1EGCCR	Pubmed: 10972892	BS1 (binding site 1) found in E. gunnii Cinnamoyl-CoA reductase(CCR) gene promoter; nuclear protein binding site; Required for vascular expression;
TF_motif_seq_0294	-1144	-	tGACCT	QELEMENTZMZM13	Pubmed: 9747811	Q(quantitative)-element in maize (Z.m.) ZM13 gene promoter;Found at -107 to -102; Involved in expression enhancing activity; ZM13 is a maize homolog of tomato LAT52 gene; ZM13 is a pollen-specific maize gene;
TF_motif_seq_0247	-1150	+	TACTC	CACTFTPPCA1	Pubmed: 15100398	Tetranucleotide (CACT) is a key component of Mem1 (mesophyllexpression module 1) found in the cis-regulatory element in the distal region of the phosphoenolpyruvate carboxylase (ppcA1) of the C4 dicot F. trinervia; Y=T/C;
TF_motif_seq_0365	-1728	+	cgAACAC	CANBNNAPA	Pubmed: 9002600	Core of "(CA)n element" in storage protein genes in Brasica napus(B.n.); embryo- and endosperm-specific transcription of napin (storage protein) gene, napA; seed specificity; activator and repressor;
