# Supplementary material for: Cultivar-specific gene modulation in Vitis vinifera: analysis of the promoters regulating the expression of WOX transcription factors
Source: Sci Rep. 2017 Mar 30;7:45670. doi: 10.1038/srep45670 (PMC5372460; doi:10.1038/srep45670)
Supplement: Supplementary Table S2 [file srep45670-s3.xls]

## Sheet: Foglio1
Supplementary Table S2: Transcription factors (TFs) identified by PlantPAN 2.0 (http://PlantPAN2.itps.ncku.edu.tw) in the promoter sequences of VvWOX genes isolated from 'Chardonnay' (CH) and 'Cabernet Sauvignon' (CS). For each promoter, the number of sites potentially recognised by a specific family of TFs were reported.
TF family	pVvWOX1_CH	pVvWOX1_CS	pVvWOX4_CH	pVvWOX4_CS	pVvWOX6_CH	pVvWOX6_ CS	pVvWOX9_CH	pVvWOX9_CS	pVvWOX13C_CH	pVvWOX13C_CS	TF description
Alpha-amylase	3	3	2	2	4	3	15	15	13	15	Alpha-amylase (EC 3.2.1.1) (1,4-alpha-D-glucan glucanohydrolase) (Alpha-amylase isozyme 1B). Important for breakdown of endosperm starch during germination.
AP2;B3;RAV					5	5	2	2	1	1	AP2/ERF and B3 domain-containing transcription factor RAV1; related to ABI3/VP1 1; AP2/ERF and B3 domain-containing transcription factor RAV1 (Ethylene-responsive transcription factor RAV1) (Protein RELATED TO ABI3/VP1 1) [RAV1] [T6J4.2] Ethylene-responsive transcription factor. May function as negative regulator of plant growth and development.
AP2;ERF	6	6	5	5	8	8	12	12	5	4	related to AP2 2; Ethylene-responsive transcription factor RAP2-2 (AtRAP2.2) (Protein RELATED TO APETALA2 2) [RAP2-2] [ERF075] [MLN21.1]Ethylene-responsive transcription factor; Involved in ethylene response and resistance to necrotrophic pathogens. involved in carotenoid biosynthesis regulation. Involved in ethylene response and resistance to necrotrophic pathogens. Acts as a downstream regulato…
AP2;RAV;B3	6	6	7	7	10	10	10	10	6	7	Repressor. Ethylene-responsive transcription factor. May function as negative regulator of plant growth and development. Apetala 2 (AP2) is a gene coding for a member of a large family of transcription factors, the AP2/EREBP family. In Arabidopsis thaliana which plays a role in the ABC model of flower development.[2] It was originally thought that this family of proteins was plant-specific; howev…
AT-Hook	23	24	19	19	34	31	72	72	69	54	The AT-hook is a DNA-binding motif present in many proteins, including the high mobility group (HMG) proteins,[1] DNA-binding proteins from plants [2] and hBRG1 protein, a central ATPase of the humanswitching/sucrose non-fermenting (SWI/SNF) remodeling complex.[3] his motif consists of a conserved, palindromic, core sequence of proline-arginine-glycine-arginine-proline, although some AT-hooks con…
Aux/IAA							1	1	1	1	AuxRE (Auxine responsive element ) of pea (P.s.) PS-IAA4/5gene; Indoleacetic acid-inducible genes; domain A; TGA1a is preferentially expressed in root tip meristems; TGA1a may contribute to the expression of GST isoenzymes, especially in root tip meristems;
B3	3	3	5	5	12	13	3	3	10	11	AP2/B3-like transcriptional factor family protein; B3 domain-containing transcription factor LEC2 (Protein LEAFY COTYLEDON 2) [LEC2] [F3H9.5]. plays a central role in embryo development. Required for the maintenance of suspensor morphology, specification of cotyledon identity, progression through the maturation phase and suppression of premature germination. Ectopic expression is sufficient to pr…
B3;ARF;	3	3	1	1	1	1	3	3	3	3	Transcriptional factor B3 family protein / auxin-responsive factor AUX/IAA-related; Auxin response factor 7 (Auxin-responsive protein IAA21/IAA23/IAA25) (Protein BIPOSTO) (Protein NON-PHOTOTROPIC HYPOCOTYL 4) (Protein TRANSPORT INHIBITOR RESPONSE 5) [ARF7] [BIP] [IAA21] [IAA23] [IAA25] [NPH4] [TIR5] [T1M15.130]. Auxin response factor; modulate early auxin response genes expression. Involved in et…
Bet_v_1	1	1			2	2			2	2	ElRE (Elicitor Responsive Element) core of parsley (P.c.) PR1genes; consensus sequence of elements W1 and W2 of parsley PR1-1 and PR1-2 promoters; Box W1 and W2 are the binding site of WRKY1 and WRKY2, respectively; ERE; "WA box"; One of the W boxes found in the Parsley (P.c.) WRKY1 gene promoter; Required for elicitor responsiveness; See S000310; "WC box" WB box (S000310) and WC box constitute a…
bHLH	19	16	28	26	33	37	17	17	117	117	basic helix-loop-helix (bHLH) is a protein structural motif that characterizes a family of transcription factors. The motif is characterized by two α-helices connected by a loop. In general, transcription factors including this domain are dimeric, each with one helix containing basic amino acid residues that facilitate DNA binding.[5] In general, one helix is smaller, and, due to the flexibility …
bHLH;bZIP									10	10	basic helix-loop-helix (bHLH) is a protein structural motif that characterizes a family of transcription factors. The motif is characterized by two α-helices connected by a loop. In general, transcription factors including this domain are dimeric, each with one helix containing basic amino acid residues that facilitate DNA binding.[5] In general, one helix is smaller, and, due to the flexibility …
bZIP	10	10	10	10	9	9	5	5	14	15	bZIP transcription factor family protein;
bZIP;Homeodomain;HD-ZIP	1	1	1	1	1	1					Homeobox domain; homeobox 51; Putative homeobox-leucine zipper protein ATHB-51 (HD-ZIP protein ATHB-51) (Homeodomain transcription factor ATHB-51)
C2H2	12	10	4	4	11	11	8	8	19	19	C2H2 and C2HC zinc fingers superfamily protein
CG-1;CAMTA			2	2					4	4	signal responsive 1; Calmodulin-binding transcription activator 3 (Ethylene-induced calmodulin-binding protein 1) (EICBP1) (Ethylene-induced calmodulin-binding protein a) (EICBP.a) (Signal-responsive protein 1) [CMTA3] [SR1] [T26C19.4. Regulates transcriptional activity in response to calcium signals.
CSD					1	1	3	3	7	6	Zinc knuckle. 'Cold-shock' DNA-binding domain
Dehydrin			1	1	1	1	1	1			At2g42540/F14N22.19 (Cold-regulated protein 15a) (Cold-regulated protein cor15a) (Cor15 protein) (Cor15a protein). Core of low temperature responsive element (LTRE) of cor15a genein Arabidopsis (A.t.); A portion of repeat-C (C-repeat), TGGCCGAC, which is repeated twice in cor15a promoter (Baker et al., 1994); ABA responsiveness; Involved in cold induction of BN115 gene from winter Brassica napus;…
Dof	113	113	97	93	107	108	102	102	74	79	DNA-binding with one finger1. The Dof domain is a zinc finger DNA-binding domain, that shows resemblance to the Cys2 zinc finger
EIN3					1	1					ETHYLENE-INSENSITIVE3-like 3
EIN3;EIL					4	5			1	1	ETHYLENE-INSENSITIVE3-like 3; ETHYLENE INSENSITIVE 3-like 3 protein Probable transcription factor that may be involved in the ethylene response pathway.
GATA	5	5	3	1	6	6	6	6	7	7	GATA transcription factor
GATA;Dof	1	1			1	1					ZIM-LIKE 2; GATA transcription factor 28 (Protein TIFY 2A) (ZIM-like 2 protein) [GATA28] [TIFY2A] [ZML2]
GATA;tify	79	77	99	95	86	85	64	64	84	83	In molecular biology, GATA zinc fingers are zinc-containing domains found in a number of transcription factors (including erythroid-specific transcription factor and nitrogen regulatory proteins). Some members of this class of zinc fingers specifically bind the DNA sequence (A/T)GATA(A/G) in the regulatory regions of genes.,[1] giving rise to the name of the domain. In these domains, a single zin…
GRAS	1	1									RGA-like 2; DELLA protein RGL2 (GRAS family protein 15) (AtGRAS-15) (RGA-like protein 2) (Scarecrow-like protein 19) (AtSCL19) [RGL2] [SCL19]. Probable transcriptional regulator that acts as a repressor of the gibberellin (GA) signaling pathway. No effect of the BOI proteins on its stability. Probably acts by participating in large multiprotein complexes that repress transcription of GA-inducible…
Homeodomain	3	3	1	1	1	1	2	2	2	2	Homeodomain
Homeodomain;bZIP;HD-ZIP;WOX			4	4			3	3	3	3	WUSCHEL related homeobox 13; Transcription factor which may be involved in developmental processes
Homeodomain;HB-PHD	2	2	1	1	3	3			3	3	Homeodomain-like protein with RING/FYVE/PHD-type zinc finger domain; Homeobox protein HAT3.1 [
Homeodomain;HD-ZIP	2	2	9	9			9	9	3	4	homeobox protein 2; Homeobox-leucine zipper protein
Homeodomain;TALE	6	6	21	20	12	12	13	12	17	17	KNOTTED-like from Arabidopsis thaliana 2; Homeobox protein knotted-1-like 2 Plays a role in meristem function. Contributes to the shoot apical meristem (SAM) maintenance and organ separation by controlling boundary establishment in embryo in a CUC1, CUC2 and STM-dependent manner. Involved in maintaining cells in an undifferentiated, meristematic state.
Homeodomain;WOX			1	1			1	1	1	1	WUSCHEL related homeobox 14;
Homeodomain;ZF-HD	1	1	2	2	5	4	6	6	6	6	Zinc-finger homeodomain protein
LEA5					2	2					Embryonic abundant protein 1. Em protein may act as a cytoplasm protectant during desiccation.
LOB;LBD									1	1	Lateral organ boundaries (LOB) domain family protein; LOB domain-containing protein 12
MADF	2	2	3	3	1	1	5	5			Myb/SANT-like DNA-binding domain
MADF;Trihelix	4	4	1	1			4	4			Homeodomain-like superfamily protein; Trihelix transcription factor GT-1 (Trihelix DNA-binding protein GT-1) [GT-1]. May act as a molecular switch in response to light signals
MADS box;MIKC			1					4			MADS-box protein SOC1; AGAMOUS-like 20; MADS-box protein SOC1 (Agamous-like MADS-box protein AGL20) (Protein SUPPRESSOR OF CONSTANS OVEREXPRESSION 1) [SOC1] [AGL20]. Transcription activator active in flowering time control. May integrate signals from the photoperiod, vernalization and autonomous floral induction pathways. Can modulate class B and C homeotic genes expression. When associated with …
MADS box;MIKC;M-type			1					4			AGAMOUS-like 19; Agamous-like MADS-box protein AGL19 [AGL19]. Probable transcription factor that promotes flowering, especially in response to vernalization by short periods of cold, in an FLC-inpedendent manner.
MYB									1	1	myb domain protein 46; Transcription factor MYB46. nvolved in the regulation of secondary wall biosynthesis in fibers and vessels. Transcription activator. Involved in the regulation of secondary wall biosynthesis in fibers and vessels.
Myb/SANT	27	29	22	22	27	27	18	18	9	9	This family contains the DNA binding domains from Myb proteins, as well as the SANT domain family
Myb/SANT;ARR-B					1	1			1	1	Functions as a response regulator involved in His-to-Asp phosphorelay signal transduction system. Phosphorylation of the Asp residue in the receiver domain activates the ability of the protein to promote the transcription of target genes. Could directly activate some type-A response regulators in response to cytokinins
Myb/SANT;G2-like	2	2			4	4	1	1	1	1	Homeodomain-like superfamily protein; Myb family transcription factor APL
Myb/SANT;MYB							1	1	3	3	myb domain protein
Myb/SANT;MYB;ARR-B	12	12	18	18	15	14	8	8	14	13	Functions as a response regulator involved in His-to-Asp phosphorelay signal transduction system. Phosphorylation of the Asp residue in the receiver domain activates the ability of the protein to promote the transcription of target genes. Could directly activate some type-A response regulators in response to cytokinins
Myb/SANT;MYB;G2-like			3	3							KANADI 1; Homeodomain-like superfamily protein; Transcription repressor KAN1 (Protein KANADI 1) [KAN1] [KAN] [MQK4.31]. Transcriptional repressor that regulates lateral organ polarity. Promotes lateral organ abaxial identity by repressing the adaxial regulator ASYMMETRIC LEAVES2 (AS2) in abaxial cells. Required for abaxial identity in both leaves and carpels. Functions with KAN2 in the specificat…
Myb/SANT;trp;MYB;NF-YC			1	1							cell division cycle 5-like protein; cell division cycle 5; Cell division cycle 5-like protein (Cdc5-like protein) (Atypical R2R3-MYB transcription factor CDC5) (MOS4-associated complex protein 1) (MAC protein 1) (Protein MYB DOMAIN CELL DIVISION CYCLE 5) (AtMYBCD5) [CDC5] [MAC1] [MYBCD5]. Component of the MAC complex that probably regulates defense responses through transcriptional control and th…
Myb/SANT;MYB-related	1	1				1	4	4			Telomere repeat binding factor 3; Telomere repeat-binding factor 3 (AtTRB3) (MYB transcription factor) (Telomere-binding protein 2) (AtTBP2) [TRB3] [TBP2]. Binds preferentially double-stranded telomeric repeats, but it can also bind to the single G-rich telomeric strand.
MYB-related			1	1		1	2	2			Putative MYB-domain histone H1 family protein; Single myb histone 1
NAC;NAM	3	3	3	3	5	6	6	6	14	14	This is a family of no apical meristem (NAM) proteins these are plant development proteins. Mutations in NAM result in the failure to develop a shoot apical meristem in petunia embryos [2]. NAM is indicated as having a role in determining positions of meristems and primordial [2]. One member of this family NAP (NAC-like, activated by AP3/PI) is encoded by the target genes of the AP3/PI transcript…
NF-YB;NF-YA;NF-YC	3	3	7	7	3	3	7	7	7	7	nuclear factor Y, subunit B4; Nuclear transcription factor Y subunit B-4 (AtNF-YB-4) (Transcriptional activator HAP3D) [NFYB4] [HAP3D] [F7G19.10]Component of the NF-Y/HAP transcription factor complex. The NF-Y complex stimulates the transcription of various genes by recognizing and binding to a CCAAT motif in promoters.
Ribosomal protein L21P	1	1	1	1	1	1	3	3	1	1	50S ribosomal protein L21, chloroplastic (CL21) (CS-L7). This protein binds to 23S ribosomal RNA in the presence of protein L20. {ECO:0000250}.
SBP	24	24	12	12	10	10	14	14	18	14	squamosa promoter binding protein-like
Sox;YABBY	4	4	4	4	3	3	4	4	4	4	Plant-specific transcription factor YABBY family protein; Axial regulator YABBY 4 Essential for the formation and the abaxial-adaxial asymmetric growth of the ovule outer integument.
SRS	1	1			1	1					SHI-related sequence 5; Protein SHI RELATED SEQUENCE 5 [SRS5]. Promotes auxin homeostasis-regulating gene expression (e.g. YUC genes), as well as genes affecting stamen development, cell expansion and timing of flowering. Synergistically with other SHI-related proteins, regulates gynoecium, stamen and leaf development in a dose-dependent manner, controlling apical-basal patterning. Promotes style…
Storekeeper	1	1									Myb/SANT-like DNA-binding domain
TBP	3	2	3	3	2	3	3	3	1	2	Transcription factor TFIID (or TATA-binding protein, TBP)
TCP	2	2	11	11	4	4	2	2	8	8	TEOSINTE BRANCHED 1, cycloidea, and PCF family 24; Transcription factor TCP24. Plays a pivotal role in the control of morphogenesis of shoot organs by negatively regulating the expression of boundary-specific genes such as CUC genes, probably through the induction of miRNA (e.g. miR164). In association with ABAP1, exerts a negative role in cell proliferation in leaves, possibly by inhibiting mito…
TCR	1	1	1	1	9	8	7	7	5	6	Tesmin/TSO1-like CXC domain, cysteine-rich domain
TCR;CPP			1	1	4	5	4	4	2	2	TESMIN/TSO1-like CXC 2; Protein tesmin/TSO1-like CXC 2 (AtTCX2) (Protein TSO1-like 2) (Protein SOL2) Plays a role in development of both male and female reproductive tissues
Trihelix	2	2	5	4	3	3	1	1	2	2	Homeodomain-like superfamily protein; Trihelix transcription factor GT-3a (Trihelix DNA-binding protein GT-3a) [GT-3A] [GT3A] [T10O8.90]
trp			1	1			1	1	1	1	This family represents the C-terminus of plant P proteins. The maize P gene is a transcriptional regulator of genes encoding enzymes for flavonoid biosynthesis in the pathway leading to the production of a red phlobaphene pigment [1] and P proteins are homologous to the DNA-binding domain of myb-like transcription factors [2]. All members of this family contain the PF00249 domain.
WOX							5	5	2	2	Homeodomain-like superfamily protein; Protein WUSCHEL (AtWUS) (Plant growth activator 6) [WUS] [PGA6]. Plays a central role during early embryogenesis, oogenesis and flowering, probably by regulating expression of specific genes. Required to specify stem cell identity in meristems, such as shoot apical meristem (SAM). May induce shoot stem cells activity in order to maintain the stem cell identit…
WRC;GRF	2	2	1	1	2	2			1		Growth-regulating factor Transcription activator that plays a role in the regulation of cell expansion in leaf and cotyledons tissues
WRKY	22	22	23	22	34	34	27	28	20	20	WRKY DNA-binding protein
ZF-HD	14	14	24	24	26	26	39	39	31	33	homeobox protein 33; Zinc-finger homeodomain protein 5 (AtZHD5) Regulates floral architecture and leaf development. Regulators in the abscisic acid (ABA) signal pathway that confers sensitivity to ABA in an ARF2-dependent manner.
(Others)	8	7	13	12	16	14	14	14	20	19
