# Supplementary material for: Cultivar-specific gene modulation in Vitis vinifera: analysis of the promoters regulating the expression of WOX transcription factors
Source: Sci Rep. 2017 Mar 30;7:45670. doi: 10.1038/srep45670 (PMC5372460; doi:10.1038/srep45670)
Supplement: Supplementary Table S3 [file srep45670-s4.xls]

## Sheet: Foglio1
Supplementary Table S3. Oligonucleotides used in this study.
Target	Gene ID	Application	Primer	Primer sequences 5'-3' ab	References
pVvWOX1		cloning in pDONR™/Zeo	Forward	GGGGACAAGTTTGTACAAAAAAGCAGGCTTAGGGCGTAATGTATGGTTT
			Reverse	GGGGACCACTTTGTACAAGAAAGCTGGGTATGTAAGTTGCTTTGCTTT
		sequencing	Forward	GTGGTAATGTCGTGGAAACT
			Forward	GCAGAGAAGATTCCAAATCA
			Forward	CTCCTGATATAGCCCAGTCA
VvWOX1	VIT_17s0000g02460	qRT-PCR	Forward	TCATTCAATGGCAGGAAGCTT	Gambino et al., 2011
			Reverse	GCAGTGCCGCTGGTAGAAGT
pVvWOX4		cloning in pDONR™/Zeo	Forward	GGGGACAAGTTTGTACAAAAAAGCAGGCTTAGTGATTGATGGGGGGTGGTGTCATG
			Reverse	GGGGACCACTTTGTACAAGAAAGCTGGGTAGGGGGAGGATTGAATGAT
		sequencing	Forward	TGTCAATTGCCTTAATTCGT
			Forward	ACAAAAGGGTCAGAAGTCAT
			Forward	AGGGGATATGGAATTGAGAT
VvWOX4	VIT_18s0001g10160	qRT-PCR	Forward	GTGGCCTCCTGCTTATTATTCCT	Gambino et al., 2011
			Reverse	TCCAGAAATCGAATAAAGAGTGACA
pVvWOX6		cloning in pDONR™/Zeo	Forward	GGGGACAAGTTTGTACAAAAAAGCAGGCTTATGTATACCAGTGGCAACA
			Reverse	GGGGACCACTTTGTACAAGAAAGCTGGGTACGTCCACATGGTACTAAG
		sequencing	Forward	GAACTTCTCGACTCAGATGC
			Forward	TTTGTCACTGCCATTATCAC
			Forward	GTAGCACAAGCTTCACAACA
VvWOX6	VIT_01s0011g05020	qRT-PCR	Forward	CGAACATGAAACCAGGGAGTCT	Gambino et al., 2011
			Reverse	CTGGCCCCCCTGAACTG
pVvWOX9		cloning in pDONR™/Zeo	Forward	GGGGACAAGTTTGTACAAAAAAGCAGGCTTACCTTTCTCTCTGACTTTA
			Reverse	GGGGACCACTTTGTACAAGAAAGCTGGGTAGATGATGATGATGGGAGG
		sequencing	Forward	AATATTTGCCTCTGCATACC
			Forward	TTTCTTGTCGCAACATTTAC
			Forward	ACCCTCCCATTAATACCACT
VvWOX9	VIT_10s0003g00560	qRT-PCR	Forward	TCTTCCCGGTGCCACAGA	Gambino et al., 2011
			Reverse	AGAAGCAGAGTCCATGGGAGAA
pVvWOX13C		cloning in pDONR™/Zeo	Forward	GGGGACAAGTTTGTACAAAAAAGCAGGCTTACATGGATCTTCATGTGTG
			Reverse	GGGGACCACTTTGTACAAGAAAGCTGGGTAACTCTCTTCTTCTCCTCCTCT
		sequencing	Forward	GGTGAAGATGGAGGAGTACA
			Forward	TTGGATACCCACTCAGTAGC
			Forward	GGATGAGGTTTTGATTGAGA
VvWOX13C	VIT_04s0044g00150	qRT-PCR	Forward	CGAGAGCGAGAGAGGAGGAGA	Gambino et al., 2011
			Reverse	GCTCCAGTTCTTCTTGTTGTTGGT
pVvWOX13C_CS1		cloning in pDONR™/Zeo	Forward	GGGGACAAGTTTGTACAAAAAAGCAGGCTTACCCGCTTCAAATCAGTCTAC
			Reverse	GGGGACCACTTTGTACAAGAAAGCTGGGTAACTCTCTTCTTCTCCTCCTCT
pVvWOX13C_CS2			Forward	GGGGACAAGTTTGTACAAAAAAGCAGGCTTATATAAATAAATATTAAAGCTTATGTGTTG
			Reverse	GGGGACCACTTTGTACAAGAAAGCTGGGTAACTCTCTTCTTCTCCTCCTCT
pVvWOX13C_CS3			Forward	GGGGACAAGTTTGTACAAAAAAGCAGGCTTATTTAATTTAATTTAATTTTATTTTATTTTTTGAG
			Reverse	GGGGACCACTTTGTACAAGAAAGCTGGGTAACTCTCTTCTTCTCCTCCTCT
pVvWOX13C_CH2			Forward	GGGGACAAGTTTGTACAAAAAAGCAGGCTTATATAAAAAAATATTAAAACTTATGTGTTG
			Reverse	GGGGACCACTTTGTACAAGAAAGCTGGGTAACTCTCTTCTTCTCCTCCTCT
pVvWOX13C_CH2M			Forward	GGGGACAAGTTTGTACAAAAAAGCAGGCTTATATAAATAAATATTAAAACTTATGTGTTG
			Reverse	GGGGACCACTTTGTACAAGAAAGCTGGGTAACTCTCTTCTTCTCCTCCTCT
p35S	AY804024	cloning in pDONR™/Zeo	Forward	GGGGACAAGTTTGTACAAAAAAGCAGGCTTAAACATGGTGGAGCACGACAC
			Reverse	GGGGACCACTTTGTACAAGAAAGCTGGGTCTCTCCAAATGAAATGAAC
GUS	pMDC164	qRT-PCR	Forward	GCCAGAGGTGCGGATTCA
			Reverse	TTGCAACTGGACAAGGCACTA
AtSAND	AT2G28390		Forward	AACTCTATGCAGCATTTGATCCACT	Czechowski et al., 2005
			Reverse	TGATTGCATATCTTTATCGCCATC
AtTIP41	AT4G34270		Forward	GTGAAAACTGTTGGAGAGAAGCAA
			Reverse	TCAACTGGATACCCTTTCGCA
VvACT	XM_002282480		Forward	GCCCCTCGTCTGTGACAATG	Gambino et al., 2011
			Reverse	CCTTGGCCGACCCACAATA
VvUBI	XM_002273532		Forward	TCTGAGGCTTCGTGGTGGTA
			Reverse	AGGCGTGCATAACATTTGCG
a) The attB sites necessary for the BP recombination in the plasmid pDONR™/Zeo using the Gateway® Technology were underlined.
b) The red nucleotide in forward primer of pVvWOX13C_CH2M represents the point mutation necessary to restore a functional TATA-box
					3
